# Supplementary material for: Genetic Identity and Diversity of Loggerhead Sea Turtles in the Central Mediterranean Sea
Source: Genes (Basel). 2024 Dec 2;15(12):1565. doi: 10.3390/genes15121565 (PMC11728243; doi:10.3390/genes15121565)
Supplement: Supplementary file 1 [file genes-15-01565-s001.zip]

Archive with 1 entries (1 files):
- genes-3343246-supplementary.pdf
